# Supplementary material for: Curcumin-Loaded Polysaccharide Nanoparticles Enhance Aqueous Dispersibility and In Vitro Cytotoxicity in Breast Cancer Cell Lines
Source: Nanomaterials (Basel). 2025 Nov 20;15(22):1747. doi: 10.3390/nano15221747 (PMC12655040; doi:10.3390/nano15221747)
Supplement: Supplementary file 1 [file nanomaterials-15-01747-s001.zip]

Archive with 1 entries (1 files):
- nanomaterials-3972043-supplementary.pdf
